# Supplementary material for: Individual determinants of satisfaction with the work environment after relocation to activity-based workplaces: A prospective study
Source: PLoS One. 2023 Mar 31;18(3):e0281771. doi: 10.1371/journal.pone.0281771 (PMC10065282; doi:10.1371/journal.pone.0281771)
Supplement: S1 File — (XLSX) [file pone.0281771.s001.xlsx]

## Sheet: Description
Description of variables
Variable	Categories	Scale	Time point
Position	1=Employee; 2=Manager		Baseline
Age		Years	Baseline	*information on age at the individual level is available on a reasonable request to the first author’
Gender	1=Woman; 2=Man; 3=Other		Baseline
Education_1	0=Elementary, secondary, vocational; 1=University		Baseline
Officetype	1=Private/shared office; 2=Open plan office		Baseline
Satisfaction_Physical_1		Scale 1-5; 1=very unsatisfied; 5=very satisfied	Baseline
Satisfaction_Physical_2		Scale 1-5; 1=very unsatisfied; 5=very satisfied	Follow-up
Satisfaction_Psychosocial_1		Scale 1-5; 1=very unsatisfied; 5=very satisfied	Baseline
Satisfaction_Psychosocial_2		Scale 1-5; 1=very unsatisfied; 5=very satisfied	Follow-up
Index_workplacedesign_1		Scale 1-7; 1=very unsatisfied; 7=very satisfied	Baseline
Index_workplacedesign_2		Scale 1-7; 1=very unsatisfied; 7=very satisfied	Follow-up

## Sheet: Dataset
Position	Gender	Education_1	Satisfaction_Physical_1	Satisfaction_Psychosocial_1	Satisfaction_Physical_2	Satisfaction_Psychosocial_2	Officetype	Index_workplacedesign_1	Index_workplacedesign_2
1	1	1	4	4	2	2	Missing	6.66667	1.83333
1	1	0	5	4	4	2	Missing	6.33333	3
1	2	1	4	2	2	2	Missing	3.83333	2.83333
1	1	1	4	4	3	3	Missing	5.83333	3.16667
1	1	0	3	3	2	2	Missing	6	2.16667
1	2	1	5	2	4	3	Missing	4.33333	3.66667
1	1	0	2	2	5	5	Missing	3.16667	6.33333
1	1	0	3	3	3	3	Missing	2.66667	3
1	2	1	2	3	3	2	Missing	3.83333	2.5
2	1	1	3	4	4	2	Missing	4	3.83333
1	1	1	3	4	4	4	Missing	3.16667	5.66667
1	1	0	3	3	3	3	Missing	2.5	3
1	1	1	4	4	2	2	Missing	6	2.66667
1	1	0	2	4	2	4	Missing	2.66667	3.5
1	2	1	3	3	3	3	Missing	4.33333	3.66667
1	1	1	2	4	4	4	Missing	4.66667	5.83333
1	2	1	3	3	3	3	Missing	3.5	3.33333
2	2	1	4	5	2	3	1	5.33333	4
2	2	1	4	5	5	5	1	4.33333	5.66667
2	2	1	5	5	2	2	1	6.66667	3
2	2	0	5	2	5	4	1	6	5.33333
2	1	1	4	5	5	5	1	5.16667	5.16667
2	2	0	4	4	5	5	1	5.33333	6
2	1	1	5	3	5	4	1	4.5	5.33333
2	2	0	5	5	4	4	1	7	5.66667
2	1	1	4	4	4	4	1	4.5	5.5
2	2	1	5	5	4	4	1	5.33333	5.83333
2	2	1	4	4	5	4	1	4.66667	4.33333
2	1	1	4	4	5	4	1	5.16667	4.83333
1	1	1	5	4	2	2	1	5.83333	5.5
1	1	0	5	5	4	4	1	6.66667	5.66667
1	2	1	4	3	4	4	1	4.33333	5.5
1	1	0	4	4	5	5	1	5.33333	7
1	1	1	4	4	5	4	1	5.66667	6.33333
1	1	1	4	4	3	3	1	5.66667	4.16667
1	3	0	5	5	4	4	1	7	5.83333
1	2	1	5	5	2	4	1	6.16667	2.83333
1	1	1	5	5	3	2	1	6.66667	3.5
1	2	1	5	2	3	1	1	4.66667	1.66667
1	2	1	5	5	4	4	1	6.66667	3.66667
1	1	1	5	4	4	4	1	6.66667	3.33333
1	1	1	5	4	4	4	1	6.66667	4.33333
1	2	1	4	4	2	3	1	5	2.5
1	2	1	4	4	2	2	1	4.5	3.5
1	2	1	4	4	5	5	1	5	5.5
1	1	1	4	4	4	3	1	5.16667	4.33333
1	2	0	5	5	4	5	1	7	3
1	2	1	4	4	2	2	1	6.16667	2.83333
1	1	1	4	4	4	3	1	5.16667	4
1	2	0	4	4	1	1	1	4.16667	3.5
1	1	1	5	4	2	3	1	5.66667	3.33333
1	1	1	4	4	4	2	1	6.5	3.33333
1	2	1	5	5	4	4	1	6.66667	5
1	2	0	5	5	3	4	1	6.33333	1.5
1	2	1	4	4	4	4	1	5.66667	4.66667
1	1	1	4	3	3	2	1	6	3
1	2	1	5	5	5	2	1	7	4.5
1	2	0	5	5	3	3	1	7	2.33333
1	2	1	4	4	2	4	1	6	3.66667
1	2	1	5	5	2	2	1	6.66667	2.16667
1	2	0	3	4	4	3	1	4	3.33333
1	2	1	5	4	3	2	1	6	3.66667
1	2	0	5	5	4	2	1	6.16667	4.5
1	1	1	4	1	4	1	1	6.33333	3.66667
1	1	1	5	5	5	5	1	6.83333	5.83333
1	1	1	5	5	5	4	1	6.83333	6.5
1	2	1	5	5	3	2	1	7	3.33333
1	1	1	5	5	4	4	1	6.16667	4.16667
1	1	1	3	4	3	2	1	4.83333	3
1	1	1	4	4	4	4	1	5.5	3.83333
1	1	1	3	4	4	4	1	4.16667	3.33333
1	2	1	5	5	5	5	1	6.16667	4.83333
1	2	0	4	4	4	4	1	5	4.66667
1	2	0	5	5	4	4	1	6.5	3.66667
1	2	1	4	4	5	5	1	5	6.66667
1	1	1	4	4	3	4	1	6.16667	3.83333
1	2	1	4	4	4	3	1	5.83333	3.83333
1	2	1	5	5	4	4	1	6.66667	4.66667
1	1	1	4	3	3	3	1	5.83333	2
1	1	0	3	3	3	3	1	4.16667	3.16667
1	2	0	5	5	3	3	1	6.66667	3
1	2	0	5	5	2	2	1	6.33333	2.83333
1	1	0	4	4	4	4	1	5.83333	3.16667
1	2	0	4	4	4	4	1	5.83333	4.16667
1	2	0	4	3	4	4	1	2.16667	5.16667
1	2	0	5	5	4	4	1	7	7
1	1	0	5	4	5	5	1	6.5	6.5
1	1	0	5	4	3	1	1	6.33333	1.66667
1	2	0	5	5	2	2	1	6	3.5
1	2	0	4	3	2	1	1	5	3
1	1	1	5	3	3	2	1	6.83333	2.83333
1	1	1	4	4	5	4	1	5.83333	5.5
1	1	1	4	4	4	4	1	5.83333	6
1	1	1	4	4	4	4	1	4.66667	4.33333
1	1	1	4	4	5	5	1	4.83333	4.66667
1	1	1	4	4	4	3	1	6	4.5
1	1	1	4	4	4	4	1	5.66667	4.16667
1	2	1	3	5	3	1	1	6.16667	3.83333
1	2	0	5	5	2	3	1	6.33333	2.83333
1	2	1	4	4	4	2	1	5.33333	3.5
1	1	0	4	2	3	3	1	4.16667	5
1	2	1	5	4	3	3	1	5.5	4
1	1	1	4	4	4	4	1	5.33333	6
1	2	1	3	4	3	2	1	3.16667	3.16667
1	1	1	4	4	2	2	1	5.16667	2
1	1	1	5	4	1	1	1	6.5	2.66667
1	2	1	2	3	4	2	1	4.16667	3
1	2	1	5	5	2	1	1	5.83333	2.16667
1	2	1	4	4	3	2	1	4.16667	4
1	1	1	4	5	4	4	1	6.83333	5.66667
1	1	1	5	5	1	5	1	7	4.16667
1	1	1	4	5	2	3	1	5	3.16667
1	2	1	4	4	4	4	1	5.66667	5.33333
1	1	1	5	4	5	4	1	6.5	6
1	2	1	4	4	4	4	1	5.5	5.16667
1	1	1	5	5	4	1	1	6.83333	2.83333
1	1	1	5	5	2	2	1	6.66667	2.5
1	2	1	2	2	1	2	1	4	1.66667
1	1	1	5	4	3	2	1	6.83333	4.33333
1	1	1	4	4	4	4	1	5.33333	4.5
1	2	1	5	5	4	3	1	7	4.83333
1	2	1	5	4	3	3	1	6	3.5
1	1	1	3	3	4	4	1	4.83333	4.83333
1	2	0	5	3	2	2	1	6	4.5
1	1	1	4	2	4	2	1	4.5	3.16667
1	1	1	4	4	2	1	1	2.16667	2.33333
1	1	0	3	1	1	1	1	5.16667	3.66667
1	1	1	4	3	4	1	1	5.33333	3.83333
1	1	1	5	5	5	4	1	6.16667	3.83333
1	2	0	5	2	3	1	1	4.83333	3
1	1	0	5	5	4	4	1	7	7
1	1	1	5	5	3	4	1	7	4.16667
1	2	1	4	4	3	3	1	5.66667	3.83333
1	2	1	5	4	2	3	1	6.83333	3.33333
1	1	0	5	5	4	4	1	7	5.5
1	1	1	4	3	1	1	1	5.66667	2.16667
1	3	1	4	2	2	2	1	4.83333	1.83333
1	2	1	5	3	3	2	1	5.83333	3.33333
1	2	1	2	4	4	3	1	3.5	3.5
1	1	1	5	5	3	2	1	5.66667	2.66667
1	2	0	4	4	4	4	1	4.33333	5
1	1	1	3	2	3	2	1	4.83333	4
1	2	1	5	5	4	4	1	6.66667	4.5
1	1	1	3	2	3	3	1	3.5	2.33333
1	1	1	5	5	2	2	1	6.66667	4.16667
1	2	0	5	5	4	4	1	7	3.83333
1	2	1	5	4	3	4	1	5.5	4.33333
1	1	0	4	3	4	4	1	7	5.83333
1	2	0	4	5	3	2	1	6.5	3.5
1	1	1	4	4	4	4	1	4.83333	3.66667
1	1	1	4	4	4	2	1	6.16667	4.33333
1	2	1	4	5	4	5	1	5.83333	4
1	2	1	5	4	4	4	1	5.5	5.33333
1	2	1	5	5	2	2	1	6.66667	5.33333
1	2	1	5	5	1	1	1	6.66667	1.33333
1	1	1	5	2	5	4	1	4.33333	5.83333
1	1	1	5	4	3	3	1	7	4
1	2	1	4	4	4	4	1	6	4.16667
1	1	1	4	4	3	4	1	5	4.83333
1	2	1	4	4	4	4	1	5.5	3.83333
1	1	1	4	4	4	3	1	4.5	4.33333
1	1	0	5	5	3	2	1	6.5	2.66667
1	2	1	5	5	4	5	1	7	5.5
2	2	1	3	4	5	5	1	4.83333	6
2	2	1	4	4	5	2	1	5.16667	4.33333
2	1	1	5	2	4	5	1	6	5.83333
2	2	1	5	5	3	5	1	5.33333	3.83333
2	2	0	5	5	5	5	1	5.33333	4
2	2	0	4	4	5	4	1	4.66667	5.83333
2	1	0	4	3	5	4	1	3.83333	5
2	2	1	4	5	5	4	1	5.33333	6.33333
1	1	1	2	3	4	2	1	4.66667	5.5
1	2	1	2	4	3	3	1	3.83333	5.66667
1	1	1	4	4	4	4	1	5.33333	4.5
1	1	0	3	3	2	2	1	5	2.33333
1	1	0	4	4	3	2	1	6.83333	3.33333
1	1	0	4	3	3	3	1	5.66667	2.66667
1	1	1	5	5	2	2	1	6.83333	2.33333
1	1	0	5	5	3	3	1	6.16667	4.33333
1	1	0	2	4	5	5	1	2.83333	7
1	1	0	4	4	4	3	1	6	4.5
1	2	1	5	5	3	3	1	6	3.83333
1	2	1	5	5	4	4	1	7	5.83333
1	1	0	4	4	3	2	1	6.66667	4.66667
1	2	1	5	5	4	4	1	7	4.16667
1	2	1	5	4	4	2	1	6.5	3.33333
1	2	1	3	4	4	4	1	4.33333	3.66667
1	1	1	4	4	4	4	1	6.16667	3.66667
1	1	0	5	5	2	2	1	6.66667	1.66667
1	2	0	3	3	5	5	1	4.66667	5.66667
1	1	1	2	4	5	5	1	3.83333	5.66667
1	2	1	4	2	5	3	1	6.33333	7
1	1	1	2	1	2	3	1	3.33333	5.16667
1	1	1	3	4	4	4	1	6.66667	5.5
1	2	0	4	5	1	1	1	5.83333	1.5
1	2	1	2	2	4	4	1	4.16667	4.33333
1	2	0	5	5	3	3	1	7	3
1	2	0	4	4	5	5	1	5.66667	7
1	2	1	4	4	2	1	1	7	1.66667
1	2	1	5	4	4	2	1	6.33333	4.16667
1	2	1	4	4	4	4	1	4.66667	6
1	2	0	4	4	4	4	1	5	4.83333
1	2	1	4	4	3	2	1	4.5	2.33333
1	2	1	4	4	1	1	1	5.83333	1.33333
1	2	0	4	4	4	3	1	3.83333	3.5
1	1	1	2	3	2	4	1	3	4.5
1	1	1	4	4	4	4	1	5.33333	4.5
1	2	1	4	4	2	2	1	6	3.33333
1	1	1	5	4	4	4	1	7	5.83333
1	1	1	4	4	4	3	1	5.83333	4.66667
1	2	0	4	4	3	1	1	5.66667	1.83333
1	2	1	4	4	3	3	1	5.5	3.33333
1	2	1	4	4	4	1	1	6	1.83333
1	2	1	5	5	2	2	1	7	1.66667
1	2	0	3	3	1	1	1	3.83333	2.16667
1	2	0	2	4	3	2	1	4	3
1	2	1	5	5	3	2	1	5.16667	3
1	1	1	3	4	3	2	1	4.33333	3.66667
1	1	1	4	5	2	2	1	7	2.5
1	2	1	5	5	2	3	1	6.66667	1.83333
1	2	0	4	4	4	4	1	5.5	5.66667
1	1	1	4	5	2	2	1	6.5	3.16667
1	1	1	4	4	4	4	1	7	4.83333
1	1	1	4	4	4	4	1	5.16667	5.83333
1	1	0	3	4	2	4	1	5.66667	4.83333
1	2	1	5	4	4	2	1	6.16667	3.5
1	2	1	5	4	4	3	1	5.83333	4.5
1	1	1	4	5	1	1	1	7	1
1	1	0	4	4	4	4	1	6.33333	5.83333
1	1	0	4	4	5	2	1	6.66667	5.33333
1	2	1	4	4	4	4	1	4.83333	4.5
1	1	1	2	2	4	2	1	2.33333	3.83333
1	2	1	4	4	4	4	1	6.33333	5
1	2	1	1	2	2	2	1	3.5	3.33333
1	1	1	4	5	3	2	1	5.16667	2.5
1	1	0	2	2	4	4	1	3.83333	5
1	1	1	4	4	1	4	1	5.83333	4.5
1	1	1	4	4	3	3	1	6	3.16667
1	1	1	5	5	4	4	1	6.5	4.66667
1	1	0	3	5	2	5	1	4.5	3.66667
1	2	0	5	5	3	2	1	6.66667	4
1	2	0	4	4	4	3	1	6.5	4.33333
1	1	0	4	4	4	5	1	4.16667	6
1	2	1	3	4	4	4	1	5.16667	4.83333
1	2	0	5	5	3	2	1	6	2.83333
1	2	0	4	4	4	4	1	3.66667	3.5
1	2	0	5	5	3	3	1	7	4
1	1	0	5	4	4	4	1	6.66667	3
1	2	0	2	3	2	2	1	1.83333	2.16667
1	1	1	3	3	5	5	1	4.5	6.5
1	1	0	4	3	4	2	1	5.16667	4.5
1	1	0	3	4	3	3	1	5	5.83333
1	2	0	4	4	3	4	1	5	4.83333
1	2	0	5	5	1	2	1	7	2.16667
1	1	1	4	3	3	3	1	6.33333	4.33333
1	2	1	4	5	4	4	1	6	3.66667
1	2	0	5	5	4	2	1	6.33333	3
1	2	0	5	5	1	1	1	5.5	2.83333
1	2	0	4	4	3	2	1	6	2.5
1	1	1	4	5	4	5	1	4.33333	5.33333
1	2	0	5	5	4	4	1	6.5	4.5
1	2	0	4	4	2	1	1	4.16667	2.5
1	2	1	3	3	2	3	1	5	4.33333
1	2	0	5	5	5	5	1	6	6.66667
1	2	0	4	4	4	4	1	5	5
1	1	1	4	5	3	1	1	6.5	3.16667
1	2	1	5	4	4	4	1	7	4.66667
1	2	0	4	4	2	3	1	6	1.5
1	2	0	4	5	5	5	1	6.66667	6.16667
1	2	0	5	4	3	3	1	7	2.66667
1	2	0	4	4	3	3	1	6	1.66667
1	2	1	4	4	2	2	1	6	3.5
1	1	1	4	4	5	5	1	6.83333	5.66667
1	1	1	4	4	4	2	1	6.33333	5.66667
1	2	1	4	2	1	1	1	4.33333	2.16667
1	2	0	4	4	2	2	1	5.66667	3.83333
1	2	1	4	4	4	4	1	6.16667	5
1	2	1	4	3	3	3	1	4.83333	2.66667
1	2	1	5	5	1	1	1	7	1.66667
1	2	0	4	2	4	2	1	5.66667	2.83333
1	2	0	4	2	4	4	1	5.5	5.83333
1	2	0	4	3	4	3	1	3.66667	5.16667
1	2	1	4	4	2	2	1	6	3
1	2	1	3	5	4	4	1	4.5	4.83333
1	2	1	3	3	3	1	1	2.5	2
1	1	1	3	4	3	2	1	3.83333	3
1	2	0	4	4	3	3	1	4.16667	5.16667
1	2	1	5	5	2	1	1	7	4.5
1	2	0	4	4	4	4	1	5.16667	5.16667
1	1	0	4	4	4	3	1	6.33333	4.83333
1	2	0	4	4	4	4	1	4.66667	4.33333
2	2	1	3	4	5	5	2	4.83333	6.16667
2	1	0	2	5	4	2	2	3.83333	2.83333
2	2	1	4	4	4	4	2	5.66667	5.33333
2	1	1	2	3	2	2	2	2.83333	1.66667
2	1	1	4	4	2	2	2	3	2.33333
2	2	1	4	4	5	4	2	4.66667	5.66667
1	1	0	4	4	4	4	2	5.33333	4.83333
1	1	1	3	4	4	4	2	5.83333	6.16667
1	1	1	4	3	5	4	2	4.66667	5.5
1	1	1	4	4	5	5	2	6.16667	6.16667
1	1	0	3	3	4	4	2	2.66667	4.33333
1	1	1	4	4	4	4	2	5.66667	5.5
1	1	1	4	4	4	4	2	5	5.16667
1	2	1	4	5	5	4	2	5	3.16667
1	2	0	4	4	2	2	2	5.33333	3.83333
1	1	1	2	3	4	4	2	2.66667	4
1	1	1	5	4	4	2	2	5.83333	4
1	1	1	4	4	4	5	2	5.66667	4.33333
1	2	1	3	2	5	4	2	3.16667	5.5
1	1	1	3	4	4	4	2	4.33333	4.33333
1	1	1	4	5	5	5	2	4.66667	7
1	1	1	2	3	4	2	2	3.16667	3.5
1	2	1	4	4	3	3	2	4.83333	3.66667
1	2	1	4	4	4	4	2	5.33333	5.66667
1	2	1	2	5	5	2	2	4.5	4.5
1	2	1	3	3	1	5	2	3.5	3.83333
1	2	1	2	4	4	4	2	3.33333	4.5
1	1	1	2	5	5	5	2	4.33333	6.16667
1	2	0	3	4	4	3	2	3.66667	4
1	2	0	2	3	1	1	2	2.66667	1.16667
1	2	1	4	4	2	2	2	5.83333	3.5
1	2	0	3	3	2	3	2	3.66667	3.5
1	2	1	4	5	4	5	2	6	6.66667
1	2	1	4	4	5	4	2	4.16667	5.5
1	1	1	1	4	4	3	2	3.83333	4.16667
1	2	1	4	4	4	3	2	4.83333	5.16667
1	1	1	3	3	3	2	2	3	2.16667
1	1	1	1	3	4	3	2	3.33333	4
1	1	1	1	4	4	2	2	3.33333	4.5
1	2	1	2	2	4	4	2	2.83333	3.83333
1	2	0	4	4	3	3	2	5.16667	3.16667
1	1	1	2	2	2	1	2	3.33333	2
1	2	1	4	5	4	1	2	5	3.83333
1	2	1	4	4	4	3	2	4.83333	4.33333
1	1	1	3	4	3	2	2	4.5	3.83333
1	1	1	3	4	3	4	2	3.66667	3
1	1	1	3	4	4	4	2	3.66667	5.16667
1	1	1	4	4	4	4	2	4.66667	5.5
1	2	1	4	4	3	2	2	4	3.66667
1	2	1	4	4	4	4	2	5.5	4.83333
1	1	1	2	4	2	3	2	4	3
1	1	1	4	4	3	3	2	4.16667	2.5
1	2	1	4	5	1	1	2	5.33333	2.33333
1	2	1	5	5	5	5	2	5.33333	5.66667
1	1	1	4	5	2	2	2	5.33333	1.66667
1	1	1	4	4	5	5	2	5	5.33333
1	1	1	5	5	4	5	2	5.83333	3.66667
1	2	0	4	4	5	5	2	5.5	5.66667
1	2	0	4	4	3	3	2	5	3.66667
1	1	0	4	1	4	3	2	2.5	3.66667
1	2	0	4	5	4	4	2	5.83333	5.66667
1	2	0	5	5	4	4	2	7	7
1	2	0	3	3	4	3	2	3.5	3.66667
1	1	0	3	1	3	3	2	2.66667	3.16667
1	1	1	2	2	4	3	2	2.66667	4.83333
1	2	1	4	4	4	2	2	4	3.83333
1	2	1	3	3	4	4	2	3.33333	5
1	2	1	4	4	5	5	2	5.33333	6
1	3	1	2	4	2	4	2	4.33333	4.66667
1	1	1	2	4	5	2	2	2.33333	3
1	2	0	4	4	4	4	2	5.16667	6
1	1	1	3	3	4	4	2	3.33333	4.83333
1	2	1	3	2	4	4	2	2	4.66667
1	1	1	4	4	4	4	2	3.66667	5.5
1	1	0	3	4	5	5	2	3.33333	4.66667
1	2	0	4	4	5	4	2	4.66667	5.5
1	1	1	5	4	5	2	2	4.33333	4
1	1	1	2	3	3	4	2	2.33333	2.66667
1	2	0	4	4	3	4	2	5.16667	3.5
1	1	1	4	4	5	5	2	3.83333	5.33333
1	1	1	4	4	4	4	2	4	2.83333
1	1	0	4	2	4	2	2	5	3
1	2	0	4	2	2	2	2	3	4
1	2	0	2	1	3	1	2	2.16667	3.16667
1	2	0	2	1	3	3	2	3.33333	3.66667
1	2	0	4	5	4	4	2	4.5	4.16667
1	1	0	3	3	3	2	2	4	3.83333
1	1	0	4	4	4	4	2	5.33333	3.33333
1	2	0	3	3	2	1	2	1.66667	1.33333
1	2	0	4	4	1	1	2	5.83333	2.16667
1	1	1	3	5	3	4	2	5.66667	3.66667
1	2	1	4	4	4	4	2	5.5	3.83333
1	1	1	2	5	2	3	2	3.66667	2.66667
1	1	1	4	4	4	4	2	5	6.66667
1	2	1	3	4	4	4	2	4.66667	4.83333
1	1	1	4	4	4	4	2	3.5	3.5
1	1	0	3	3	3	2	2	3.33333	3
1	2	1	4	5	4	4	2	5.66667	3.33333
1	2	0	2	2	4	3	2	3.16667	4
1	2	1	4	3	3	3	2	3.83333	5
1	2	1	4	5	3	4	2	4.16667	4.33333
1	1	1	4	4	4	4	2	4	5.83333
1	2	1	3	3	2	2	2	3.83333	3
1	1	1	2	4	4	3	2	4.5	4.33333
1	2	0	1	3	1	1	2	2.33333	1.83333
1	2	0	4	5	3	3	2	5.66667	3.66667
1	1	1	4	4	5	5	2	5	7
1	2	1	4	4	4	4	2	4.83333	4.83333
1	1	1	4	4	4	2	2	4.33333	4.5
1	2	0	1	1	3	3	2	2.33333	1.83333
1	1	0	4	4	4	4	2	4.5	4.83333
1	1	0	4	4	3	2	2	4.33333	3.83333
1	1	1	4	4	3	2	2	5	2.66667
1	1	1	4	4	4	4	2	4.66667	5.5
1	2	1	2	4	4	4	2	4.16667	5.83333
1	1	1	2	4	3	4	2	2.66667	5.66667
2	2	1	5	5	5	5	2	7	7
2	2	1	3	4	4	3	2	4.66667	4.5
2	1	1	4	4	3	3	2	6	4.16667
2	1	1	2	4	4	4	2	4.66667	5.66667
2	1	1	2	5	5	5	2	3.66667	6.83333
2	2	0	3	3	4	5	2	3.83333	6.16667
2	2	1	3	3	4	4	2	3.66667	5
1	2	0	4	5	2	2	2	7	2.5
1	2	1	1	1	1	1	2	2	1.16667
1	1	1	2	3	3	3	2	3.33333	3.33333
1	1	1	3	4	3	3	2	3.5	4.5
1	2	1	4	4	5	5	2	5.33333	4.33333
1	1	0	4	4	5	5	2	5.83333	6.33333
1	2	1	4	2	3	1	2	4.66667	3.16667
1	2	0	4	4	4	4	2	2.83333	5
